# Supplementary material for: Deciphering the high‐quality genome sequence of coriander that causes controversial feelings
Source: Plant Biotechnol J. 2020 Feb 5;18(6):1444–56. doi: 10.1111/pbi.13310 (PMC7206992; doi:10.1111/pbi.13310)
Supplement: Supplementary file 2 — Tables S1–S51 Supplementary Tables S1–S51. [file PBI-18-1444-s002.xlsx]

## Sheet: ST1
Supplementary Table 1. Sequencing data output statistics of genome survey.
Library	Insert size	Raw Base (bp)	Effective Rate (%)	Clean Base (bp)	Error Rate(%)	Q20 (%)	Q30 (%)	GC Content( %)	Coverage (X)
DES02350-S	350bp	73191318900	99.96	73161768600	0.03	96.58	91.94	35.33	34.3615
DES02351-S	350bp	66673915200	99.96	66646920000	0.03	96.65	92.11	35.33	31.3005
Total		139865234100		139808688600					65.66

## Sheet: ST2
Supplementary Table 2. Kmer=17 Statistics of the genomic characteristics of coriander obtained by genome survey analysis.
K-mer	K-mer number	K-mer Depth	Genome Size(Mbp)	Revised Genome Size (Mbp)	Heterozygous Ratio(%)	Repeat (%)
17	109724893392	51	2151.47	2130.29	0.47	80.58
(1) K-mer : Analyze the selected Kmer The size of the.
(2) K-mer : Take Soapdenovo The software gets the Kmer Total.
(3) K-mer depth : Kmer Depth, that is, the expectation corresponding to the Poisson distribution.
(4) Genome size : Calculate the size of the genome, K-mer Number/k-mer Depth , In order to M ( Megabytes ) in units.
(5) Revise genome size : Modified genome size to troubleshoot errors Kmer The impact of the error brought to M ( Megabytes ) in units.
(6) Heteozygous ratio : Hybridization rate, based on 5.1 Formulas (7) Calculations are obtained.
(7) Repeat: The repetition rate obtained by the kmer analysis is calculated as a percentage of the total number of kmers of 1.8 times the main peak as a percentage of all kmer numbers. Note: The Repeat here is based on the kmer analysis and is a mathematically repeating region that is different from biological repetition (ie, functional repetitive elements).

## Sheet: ST3
Supplementary Table 3. Statistics on sequencing of the coriander genome.
Paired-end libraries	Insert size	Total data (G)	Read length (bp)	Coverage (X)
Illumina reads	350bp	139.87	150	65.66
Pacbio reads	-	197.45	-	92.69
10X Genomics	-	240.56	150	112.92
Total	-	577.88	-	271.27

## Sheet: ST4
Supplementary Table 4. Coriander genome reads coverage statistics.
Type	Category	Percentage
Reads	Mapping rate (%)	97.98
Genome	Average sequencing depth	90.69
	Coverage (%)	99.49
	Coverage at least 4X (%)	98.97
	Coverage at least 10X (%)	98.43
	Coverage at least 20X (%)	97.61
(1) mapping rate: the ratio of reads to reads on the genome; (2) Average sequence depth: the average depth at which each base in the genome is covered by reads. (3) Coverage: The proportion of the genome covered by reads. (4) Coverage at least NX (%): The proportion of the genome covered by NX reads.

## Sheet: ST5
Supplementary Table 5. Statistics on base content and SNP of coriander genome.
Types	Number	Percentage (%)
A	690151691	0.3214
T	690406464	0.3215
C	368979339	0.1718
G	368772236	0.1718
N	28819988	0.0134
Total (bp)	2147129718	--
GC	737751575	0.3483
All SNP	1942508	0.0944
Heterozygosis SNP	1932397	0.0939
Homology SNP	10111	0.0005
* GC content of the genome without N. All SNP: All SNPs in the genome, including Heterozygosis SNPs and Homology SNPs.

## Sheet: ST6
Supplementary Table 6. Coriander genome CEGMA assessment results.
species	complete		complete + partial
	# Prots	%completeness	# Prots	%completeness
C. sativum	221	89.11	239	96.37
(1) species: the name of the species;
(2) Complete: core gene > 70% assembled;
(3) Complete + partial: The case where the core gene is partially assembled;
(4) #Prots: The number of core genes assembled;
(5) %completeness: The proportion of the assembled core gene to the core gene library.

## Sheet: ST7
Supplementary Table 7. Coriander Genome BUSCO Assessment Results.
Species	BUSCO notation assessment results
C. sativum	C:94%[D:22%],F:2.0%,M:3.7%,n:956
(1) Species: Species name. (2) BUSCO notation assessment results: BUSCO evaluation results C: Complete Single-Copy BUSCOs D: Complete Duplicated BUSCOs F: Fragmented BUSCOs M: Missing BUSCOs n: Total BUSCO groups searched

## Sheet: ST8
Supplementary Table 8. Quality Evaluation of Sequencing Data.
Sample	Raw Base(bp)	Clean Base(bp)	Effective Rate(%)	Error Rate(%)	Q20(%)	Q30(%)	GC Content(%)
RHC00893_L6	138497685600	137322352200	99.02	0.03	98.45	88.47	37.01
RHC00893_L7	140400589800	139315057200	99.23	0.04	98.53	89.13	36.77
(1) Sample: the name of the library; (2) Raw bases: raw data production; (3) Clean bases: the valid data volume after QC was filtered; (4) Effective rate: the rate of valid data (CleanBase/RawBase); (5) Error rate: the average rate of error base; (6) Q20: the percentage of bases with a mass value above 20 (error rate below 1%); (7) Q30: the percentage of bases with a mass value above 30 (error ra…

## Sheet: ST9
Supplementary Table 9. The Hi-C construction library quality assessment.
Sample	Total_reads_processed	%Paired	Total_pairs	Valid_pairs	Unique_di-tags	%effect_rate
C .sativum	10246308	35.2	3604978	3492155	3385763	33.04
(1) Sample: the name of the library; (2) Total_reads_processed: the original number of reads after basic QC; (3) % Paired: the proportion of the paired reads; (4) Total_pairs: the number of read pairs; (5) Valid_pairs: the number of valid read pairs; (6) Unique_di-tags: the number of valid and unique read pairs, that is the number of finally valid read pairs; (7) effect_rate: effective utilizatio…

## Sheet: ST10
Supplementary Table 10. Coriander genome genome length distribution results.
Chr_id	Length (bp)
Chr01	175015798
Chr02	149113063
Chr03	138218460
Chr04	184508978
Chr05	169111100
Chr06	166461324
Chr07	176067867
Chr08	156618565
Chr09	166053162
Chr10	160995510
Chr11	132297589
TOTAL	1,774,461,416(83.77%)

[truncated: 41 more sheets: ST11, ST12, ST13, ST14, ST15, ST16, ST17, ST18, ST19, ST20, ST21, ST22, ST23, ST24, ST25, ST26, ST27, ST28, ST29, ST30 …]
